# Supplementary material for: Analysis of the Microprocessor in Dictyostelium: The Role of RbdB, a dsRNA Binding Protein
Source: PLoS Genet. 2016 Jun 6;12(6):e1006057. doi: 10.1371/journal.pgen.1006057 (PMC4894637; doi:10.1371/journal.pgen.1006057)
Supplement: S3 Table — Absolute read counts are given for the denoted genomic positions. Relative read counts were calculated as follows: absolute read counts were divided by the total number of aligned reads and then normalized to the AX2. (XLSX) [file pgen.1006057.s011.xlsx]

## Sheet: Tabelle1
					AX2	agnA-	rbdB-	AX2	agnA-	rbdB-
chromosome	start	end	strand	name	read counts			normalized read counts
DDB0232431	1706369	1706400	+	miRNA D1-5p	54	532	0	54	588.695	0
DDB0232431	1706435	1706466	+	miRNA D1-3p	8	72	2	8	79.673	1.6482
DDB0232432	4871882	4871913	+	miRNA_D2-5p	14	827	2	14	915.133	1.6482
DDB0232432	4872000	4872031	+	miRNA_D2-3p	0	9	1	0	9.95912	0.824102
DDB0232432	4796519	4796549	-	miRNA_D3-3p	68	168	4	68	185.904	3.29641
DDB0232432	4796455	4796486	-	miRNA_D3-5p	47	334	32	47	369.594	26.3713
DDB0232430	3739270	3739300	-	ddi-mir-7097 -5p	66	2349	15	66	2599.33	12.3615
DDB0232430	3739203	3739233	-	ddi-mir-7097 -3p	10	534	7	10	590.908	5.76871
DDB0232431	3218	3249	+	D4	12	682	30	12	754.68	24.723
DDB0232432	172136	172166	+	ddi-mir-1176	16	1212	4	16	1341.16	3.29641
DDB0232432	172197	172227	+	ddi-mir-1176*	1	1	0	1	1.10657	0
DDB0232432	593951	593983	+	ddi-mir-1177	3	33	0	3	36.5168	0
DDB0232432	594063	594093	+	ddi-mir-1177*	7	151	0	7	167.092	0
total number of aligned reads
AX2	5222372
agnA-	4719427
rbdB-	6337049
